# Supplementary material for: A Comprehensive Guide to Selecting and (Potentially) Replacing PACS: Navigating the Decision-Making Processes
Source: J Imaging Inform Med. 2025 Sep 19;39(3):1992–2003. doi: 10.1007/s10278-025-01672-7 (PMC13230394; doi:10.1007/s10278-025-01672-7)
Supplement: Supplementary file 2 — Supplemental Document 2 (XLSX 72.3 KB) [file 10278_2025_1672_MOESM2_ESM.xlsx]

## Sheet: Vendor Questions
#	Requirements and Questions	Yes X	No X	Response/Comments
I. Vendor Information
1	Vendor Name, Address of Headquarters, Telephone Number, Fax Number, and Website.			Name:
				Address:
				Telephone Number:
				Fax:
				Website:
2	Vendor Contact Name and Title, Local Address, Telephone Number, Fax Number, and E-mail address.			Contact Name:
				Title:
				Local Address:
				Telephone:
				Fax:
				Email:
3	Do you qualify as a diverse business? If yes, include a copy of your certification and select the correct distinction on the attached W-9 form.
4	Describe authorization and signature process of your firm for this RFP and any subsequent agreement that may result.
5	Identify the personnel authorized to sign contracts for your firm.
6	Our organization requires a non-disclosure and confidentiality agreement filled out with your proposal. Review and send a signed copy of Attachment D - Non disclosure agreement.doc.
7	Our organization requires a Business Associate Agreement if awarded a contract. Review and confirm you will sign the attached Attachment G - Business Associate Agreement.pdf, as is without modification, if you are awarded the contract.
II. References
	See Attachment C - Reference Form
III. Term and Finance
1	Quoted prices must be valid for 180 days from the date the RFP responses are due. Confirm your agreement with these terms.
2	Pricing must be valid for 36 months from the date contract is implemented. Confirm your agreement with these terms.
3	Define your policy for late payments and any associated fees.
4	Provide any payment discounts that may be available to our organization.
5	Our organization's payment terms are Net 45 days.
6	Our organization expects electronic invoicing. Can you satisfy this criteria?
IV. Operational
1	Assure you complete second tab - Vendor Questions Matrix
2	If your firm is awarded the business, describe in detail how you will assist the existing vendors during transition. What will you require of the existing vendor?
3	If your firm is not re-awarded the business again at contract end, describe in detail how you will assist the new vendor during transition.
4	Describe the procedures and actions you will initiate if our organization advises you of unsatisfactory quality and/or service.
5	Describe any relationship you have with our GPO or business alliance. Locally, our organization is a member of the Health Council. The council has contracts with EVS related providers for supplies and services.
3	Describe any benefit your relationship with these organizations will afford our organization.
4	Advise if you plan to make use of the contracts offered by the Vizient GPO or if you will recommend other avenues to obtain the best pricing.
	V. Pricing
	Enter itemized costs on Attachment B - Financial Proposal.xlsx

## Sheet: Product Questions
		3.0 Vendor Questions Matrix
		Instructions for Vendor Questions section below: Please check the appropriate box next to each reply and add your answers/comments. Legend:
			C =	Exists in the current version
			F =	In future version, please identify version in comments
			X =	Future version with modification
			X0 =	Not planned
		3.0 Vendor Questions	C	F	X	X0	N/A	Comments
		3.1 Pricing Strategy
Pricing Model	3.1.1	What is your basic pricing model? Please describe.
User cost	3.1.2	Is there a charge per user?
	3.1.3	Is there a charge per number of concurrent users?
	3.1.4	What is the pricing strategy for adding additional users after go-live?
	3.1.5	Are there different prices for different types of users (radiologist, technologists, administrators)?
	3.1.6	Do concurrent user fees include hospital users accessing PACS via other systems such as Epic (API link or hyperlink to access PACS)?
Study costs	3.1.7	Is there a charge per study or Study Instance UID?
	3.1.8	Are all studies priced the same?
	3.1.9	Are plain films charged the same price as CT, MRI, PET-CT, etc.?
	3.1.10	Does the number of objects or series in a study affect the price?
	3.1.11	If we include non-Radiology clinical objects (cardiology, pathology, dermatology images), are they stored at the same price as radiology objects.
	3.1.12	Are studies imported from outside charged the same as studies originating from within the institution?
	3.1.13.1	Are there a contracted number of studies allowed per year? Or a subscription? If subscription, please describe the cost model.
	3.1.13.2	If the contracted number of exams per year is met, what is the cost of overage?
	3.1.13.3	What is the cost to increase the contracted number of studies per year?
	3.1.13.4	In what increments can the contracted number of studies be increased?
	3.1.13.5	What is the cost change per increment?
	3.1.13.6	If the contracted number of studies is not met, is there a refund?
	3.1.13.7	Can the contracted number of studies per year be decreased?
	3.1.13.8	In what increments can the contracted number of studies be decreased?
	3.1.14	Is there a model of "pay for what you use"? If so, please describe.
DICOM connections	3.1.15.1	Are there a specified included number of DICOM device connections included in the base cost?
	3.1.15.2	What is the cost of increasing the number of DICOM device connections?
	3.1.15.3	Do all DICOM device connections cost the same?
	3.1.15.4	Can the customer create DICOM device connections without a fee?
Site connections	3.1.16.1	Are there a limited number of institution/hospital/site connections?
	3.1.16.2	What is the cost of adding additional institutions/hospitals/sites?
	3.1.16.3	Is there a difference in cost between local and remote institutions (outpatient centers versus separate hospitals or teleradiology)?
Payment model	3.1.17	How are payments made (monthly, quarterly, semiannually, or annually)?
Hardware cost	3.1.18.1	How is hardware priced?
	3.1.18.2	Is any hardware included in the price?
	3.1.18.3	Are there discounts for using preferred hardware vendors?
	3.1.18.4	Can discounts be obtained if ordering through your company?
Software cost	3.1.19	How is the software priced?
	3.1.20	If there is a separate technologist application, is there additional cost for this application? If so, please describe.
Integration cost	3.1.21	Is there an additional cost to integrate the PACS with Epic, PowerScribe, or other applications?
	3.1.22	Is there a separate cost for integrations involving HL7 or FHIR? If yes, specify
	3.1.23	Is there a separate cost for integrations involving DICOM? If yes, specify
	3.1.24	Is there a separate cost for other types of integrations? If yes, specify
Software licenses	3.1.25	Are there a contracted number of licenses for each application?
	3.1.26.1	Are there differences in the number of licenses for the radiologist and non-radiologist versions.
	3.1.26.2	Is there a difference in the license cost for the radiologist and non-radiologist versions?
	3.1.27	Are the licenses concurrent floating or fixed?
	3.1.28	What is the cost for additional licenses?
	3.1.30	Can an institutional license be bought so the application can be installed on unlimited computers?
		3.2 Data Migration
Strategy	3.2.1	With an existing DICOM Enterprise Archive (EA) already in place, describe how you would perform data migration (migrate the entire database, ad hoc migration, a mixture of both, or others).
	3.2.2	How is the PACS made aware of historic data in the EA?
	3.2.3	Does all of the data in the EA need to be migrated?
	3.2.4.1	Is an "ad hoc" migration strategy an option?
	3.2.4.2	Describe the ad-hoc strategy, including any triggers.
	3.2.4.3	How does the ad hoc strategy affect service guarantees and support?
	3.2.5	Do all studies need to be migrated or can we choose to migrate only a subset of objects (for instance Radiology objects only)?
Cost	3.2.6.1	What is the cost for data migration?
	3.2.6.2	Is there a cost difference for the different strategies of data migration?
Vendors	3.2.7	Who performs data migration?
	3.2.8	Is there a preferred vendor for data migration? Are other vendors available?
	3.2.9	Do you or your preferred vendor have experience migrating data from the IBM Merge PACS?
	3.2.10	Do you or your preferred vendor have experience migrating data from the IBM iConnect EA?
	3.2.11	Please give names of sites migrated, dates of migration, and contact information for each vendor. We are especially interested in sites that have migrated from IBM Merge PACS and/or iConnect Enterprise Archive
Management	3.2.12	Who manages the data migration vendor (PACS vendor or institution)?
Length of time	3.2.13	Is there a guarantee on the length of time to migrate data?
	3.2.14	Are there penalties for failure to meet migration goals or incentives to exceed migration goals?
Study prioritization	3.2.15	Can users query for specific studies during migration?
	3.2.16	How are queried studies prioritized?
	3.2.17	Is there a retrieval time guarantee for queried studies?
	3.2.18	How are data migration reconciliation issues handled? Please describe.
Annotations	3.2.19	Will DICOM overlays such as measurements and annotations on our existing images be present when migrated to the new system? If not, what is your strategy for maintaining and providing access to this data?
		3.3 System architecture, hardware, and software
Architecture	3.3.1.1	Please describe your standard system architecture.
	3.3.1.2	Are there acceptable variations on this structure?
Database	3.3.2	What type of database is used and what is the database structure?
	3.3.3	What database version is required to achieve maximum performance?
	3.3.4	How are images and order information linked together in the database?
	3.3.5.1	Do you provide the customer with direct access to the database and all database tables? If not, please explain.
	3.3.5.2	Is the access read only, or read-write?
	3.3.5.3	If there is an additional charge for this access, please provide pricing.
	3.3.6.1	Do you provide customers with software API access to the database?
	3.3.6.2	Is the access read only, or read-write?
	3.3.6.3	If there is an additional charge for this access, please provide pricing.
Database redundancy	3.3.7.1	Does your company employ database replication?
	3.3.7.2	How is the database replicated?
	3.3.7.3	What is the preferred method of database replication?
	3.3.7.4	Do you offer offsite or remote database backup storage?
	3.3.7.5	What is the cost for database replication?
	3.3.7.6	What is the procedure for accessing the replicated database?
	3.3.7.7	How often is the replicated database updated?
	3.3.8.1	How are database backups handled?
	3.3.8.2	Which types of storage media can be used?
	3.3.8.3	Which storage media option is recommended.
Image Storage	3.3.9	Describe the system architecture for both short-term and long-term storage of images and other objects.
	3.3.10	How and in what format are images compressed and stored?
	3.3.11	What is the recommended storage space for our institution?
	3.3.12.1	Is the original DICOM image always available?
	3.3.12.2	If not, please explain your strategy.
	3.3.13.1	How are annotations stored?
	3.3.13.2	If changing over to a new PACS in the future, will annotations be available in another vendor's PACS?
Image Redundancy	3.3.14	Describe the your best practices for backing up the image volumes on your servers.
	3.3.15	If we have a failure with the image volume, describe the process / amount of time of reconstituting it with the archive data.
	3.3.16.1	What is your strategy for disaster recovery?
	3.3.16.2	If the system fails, does it automatically fail over to the disaster recovery archive?
	3.3.16.3	Please describe the steps that occur in a disaster scenario.
	3.3.16.4	How quickly is the disaster recovery process initiated?
	3.3.16.5	How is the disaster recovery scenario initiated?
Server Hardware	3.3.17	What type of hardware are required? Please provide an ideal system map that includes business continuity.
	3.3.18.1	Based on projected volumes, what server hardware is required?
	3.3.18.2	Are there certain specifications required?
	3.3.18.3	Is there a preferred vendor?
	3.3.18.4	Are there any differences or issues if using a non-preferred vendor?
	3.3.18.5	Does using a non-preferred vendor change the terms of the service contract?
	3.3.19	Where do you recommend redundancy to maximize uptime?
	3.3.20	What type of archive is used?
	3.3.21	Can our organization continue to use its SAN storage?
Cloud	3.3.22	Describe your recommendations for cloud storage
	3.3.23	How would you recommend that our site transition to using cloud storage?
	3.3.24	How do you propose data to be migrate to the cloud?
	3.3.25.1	Do you recommend a cloud-only solution or a hybrid with an on-site cache?
	3.3.25.2	If you recommend an on-site cache, how large of a cache do you recommend?
	3.3.25.3	Describe your strategy for caching studies in this scenario.
	3.3.26.1	Do you have a preferred cloud provider?
	3.3.26.2	What are the benefits of using the preferred cloud provider?
	3.3.26.3	Can we choose to use our preferred cloud provider if different?
	3.3.27.1	Is the PACS cloud native?
	3.3.27.2	Do you have a strategy to transition to a cloud-native PACS?
	3.3.28	What is your strategy to reduce latency?
	3.3.29.1	What workstation hardware is required to run PACS?
	3.3.29.2	Is there a preferred workstation vendor
Workstation hardware	3.3.30	What are the specification requirements needed to run the radiologist’s version of PACS?
	3.3.31	What are the specification requirements needed to run the technologist's version of PACS?
	3.3.32	Are workstations purchased through your company or can it be purchased independently by the hospital?
	3.3.33	Can the hospital/radiology IT personnel set up workstations?
Monitors	3.3.34	Do you have a preferred monitor vendor?
	3.3.35	Are there specific monitor requirements?
	3.3.36	Are there specific video card requirements?
	3.3.37	Can the system detect monitor differences (i.e. 1 monitor vs 3 monitor set up)
Operating System	3.3.38	What operating systems are used on servers and workstations?
	3.3.39.1	How are OS and browser updates / security patches handled?
	3.3.39.2	Are automatic updates allowed on servers?
	3.3.39.3	Are automatic updates allowed on workstations?
	3.3.40	What is the vendor validation cycle for patches and updates?
	3.3.41	Is the system compatible with Windows 10?
	3.3.42	Is the system compatible with Windows 11?
	3.3.43	Is the system compatible with Mac OS
	3.3.44	How quickly will the PACS become compatible with new operating systems (Windows 12)?
	3.3.45	What server operating systems are supported?
	3.3.46	What server operating system is preferred?
	3.3.47	How do you ensure third party software or operating system upgrades will be compatible with the PACS application?
	3.3.48	How quickly are fixes released to address upgrades to the operating system or essential third party software?
Security	3.3.49	What is your company's virus protection strategy?
	3.3.50	What is your company's malware protection strategy?
	3.3.51	What is your company's phishing protection strategy?
	3.3.52	How did your company handle the log4j vulnerability?
	3.3.53	Is your software compatible with antivirus software?
	3.3.54	Is your software compatible with Windows Defender software?
	3.3.55	Is your software compatible with Windows BitLocker software?
	3.3.56	What 3rd party product(s) are required and how are they kept up to date?
	3.3.57.1	How are 3rd party software updates handled (i.e. Java)?
	3.3.57.2	How are 3rd party software vulnerabilities handled? Describe your process.
System Performance	3.3.58	Based on volumes/sizing/potential number of concurrent users statistics provided, describe performance guarantees.
	3.3.59	Provide technical requirements for running application off site at multiple locations
	3.3.60	Do you expect performance degradation when radiologists work from home?
	3.3.61	How do you optimize performance to work from home?
	3.3.62	Provide optimal network requirements.
Application	3.3.63.1	Is your PACS a web-based or client-server configuration?
	3.3.63.2	If client-server, please describe the structure and how installation is handled.
	3.3.64.1	Is the application a thick client or thin client? Please describe.
	3.3.64.2.1	If web-based, is a workstation plug-in required to run the PACS software?
	3.3.64.2.2	How is installation of the plug-in managed?
Workstation use/software	3.3.65	Are there restrictions on the workstations?
	3.3.66	Can the workstations be accessed independently of PACS?
	3.3.67	Is it a requirement that PACS workstations be dedicated to running the vendor PACS application or can users use these workstation to perform other job functions (internet searches, email, RIS)
	3.3.68	Is your system dependent on any 3rd party software? Please describe.
	3.3.69.1	Can third party applications be installed?
	3.3.69.2	Microsoft Edge?
	3.3.69.3	Google Chrome?
	3.3.69.4	Microsoft Office Software?
	3.3.69.5	Microsoft Teams?
	3.3.69.6	Zoom?
	3.3.69.7	Vital/Vitrea
	3.3.69.8	Circle
	3.3.69.9	Syn MRI
	3.3.69.10	Adobe reader?
	3.3.69.11	Spotify?
	3.3.69.12	Pandora?
	3.3.69.13	Techsmith SnagIt?
	3.3.69.14	GIF Movie gear?
Standards	3.3.70	Please provide a DICOM Conformance Statement for this PACS product.
	3.3.71	Please provide an IHE Integration Statment for this PACS product.
	3.3.72	Please provide an HL7 Integration Statment for this PACS product.
	3.3.73	Do you store Enhanced DICOM SOP Class Objects? (i.e. Enhanced MRI, Enhanced CT)
	3.3.74	Do you display Enhanced DICOM SOP Class Objects? (i.e. Enhanced MRI, Enhanced CT)
	3.3.75	Please describe any DICOM compliance issues with importing or exporting objects?
	3.3.76	Describe how image annotations are stored?
	3.3.77	Describe how are reports stored (text file, DICOM SR, etc.)?
	3.3.78	Do you support DICOMWeb? If so, please describe your support.
	3.3.79	Do you support HL7 FHIR? if so, please describe your support.
	3.3.80.1	Would your PACS meet all of the features required for our site to achieve HIMSS DIAM stage 7?
	3.3.80.2	If not, what upgrades are needed for your product to help us achieve this stage of maturity.
Unique Environments	3.3.80	What are your recommendations for various additional PACS environments, such as business continuance, testing, development, training, research?
	3.3.81	How are each of these environments priced? Include software, support, and integrations pricing for each of these environments.
	3.3.82	Explain any unique structure and requirements for these additional environments.
		3.4 Support
Service level	3.4.1	Provide usual and customary support SLA’s.
	3.4.2	Are there penalties for not meeting SLA expectations?
	3.4.3	What are the different options for support?
Cost	3.4.4	What is the price for the different support options?
	3.4.5	Is service charged on an hourly basis?
Times	3.4.6	How are support hours defined?
	3.4.7	Is service available at all times (both for applications and systems)?
	3.4.8	What hours are considered overtime or off hours?
	3.4.9	Are there fees associated with non-business hours support? Is so, provide support fee pricing information.
	3.4.10	Are there differences in service quality at different times of day?
Process	3.4.11.1	How is a ticket placed (online or via telephone)?
	3.4.11.2	What are the different ticket priority levels? Provide an SLA for each priority level.
	3.4.11.3	Are there differences in response time based on the mode of ticket entry (online or telephone)
	3.4.12.1	Is service provided remotely or onsite via local field service engineers?
	3.4.12.2	When is onsite support dispatched?
personnel	3.4.13	Who answers the phone, support personnel or administrative personnel?
	3.4.14	What training do your service representatives have?
	3.4.15	Where are vendor support representatives located geographically?
Support Tiers	3.4.16	When calling support, who answers the telephone?
	3.4.17	When a ticket is placed, how quickly do support personnel respond?
	3.4.18	How fast are problems moved up the support tree?
	3.4.19	How do you differentiate support tiers?
Remote Application Support	3.4.20.1	Is there online application support?
	3.4.20.2.1	If so, is this video-based or chat-based?
	3.4.20.2.2	If video-based, are specific video conference platforms required)
	3.4.20.2.3	If chat-based, is the support staffed by a person or a bot?
	3.4.21	Do online support personnel have the ability to view the user's screen?
	3.4.22	Do online support personnel have the ability to control the user's screen?
	3.4.23	What platform do you use to provide remote access on workstations?
	3.4.24	How do you ensure that your online support is secure?
	3.4.25.1	If there is online support, can any user initiate a support call?
	3.4.25.2	If not, who has access to initiate a support call?
	3.4.26.1	Are the additional fees for online support?
	3.4.26.2	If so, provide the fee structure.
	3.4.27	If online support is provided, is it staffed 24/7?
	3.4.28	If online support is provided, what is the SLA from the initiation of a support request to a connection with support personnel?
Remote Server Support	3.4.29	How do you access the servers remotely?
	3.4.30	Do you support the use of SecureLink (from Imprivata) for accessing servers on our premises?
	3.4.31	Are we notified when your personnel access the server remotely?
	3.4.32	How do you ensure that your online support personnel conform to our hospital's security practices?
System Monitoring	3.4.33.1	Do you supply routine system monitoring for our PACS solution?
	3.4.33.2	If yes, how often is the system monitored?
	3.4.35.3	If yes, what solution elements are monitored?
	3.4.36.1	Who is responsible for monitoring the solution? Vendor? Customer? - explain.
	3.4.36.2	If vendor monitored, how is the customer notified of problems or issues?
	3.4.36.3	Can monitoring alerts include text messages and emails?
	3.4.36.4	Provide the SLAs for this notification.
	3.4.36.5	If independent of site support, do you provide guarantees related to monitored services or metrics?
	3.4.37	Who is responsible for monitoring the database(s)? Vendor? Customer? - explain.
Hardware support	3.4.38	How is an equipment failure handled?
	3.4.39	Are parts kept onsite or in the local area?
	3.4.40.1	Is there a local field engineer?
	3.4.40.2	What timeframe can that person be expected to be onsite?
	3.4.41	Are there time guarantees for the return of service?
3rd party vendor support	3.4.42	How are communications with 3rd party vendors handled?
	3.4.43	Is your company responsible for this or is it expected that the customer will communicate with them?
Downtime	3.4.44	What is your company's uptime guarantee?
	3.4.45	What strategies are employed to fulfill this guarantee?
	3.4.46	How is the uptime monitored/verified?
	3.4.47	How would your company handle a "hard down" on a busy weekday (e.g. a database server failure where parts are needed to fix the problem)? Please provide names of sites where this has happened and contact information.
Performance	3.4.48	Is there an image loading speed guarantee?
	3.4.49	Is there an first image load time guarantee?
	3.4.50	Is there a study caching load time guarantee
	3.4.51	What are the penalties for exceeding image loading time guarantees?
	3.4.52	How is image loading time monitored?
	3.4.53	How do you benchmark system performance
On-Site personnel	3.4.54.1	Are you willing to embed one of your employees at our organization?
	3.4.54.2	If so, what would be the role of this employee?
	3.4.54.3	What would be your expectations of this employee?
	3.4.54.4	If your employee was embedded on-site, would they have direct access to higher tier support?
	3.4.54.5	If your employee was embedded on-site, would they have direct access to the software development team?
	3.4.54.6	If your employee was embedded on-site, would they have direct access to product managers?
	3.4.54.7	If your employee was embedded on-site, what would our organization need to provide the employee?
	3.4.54.8	Would our organization be able to interview and provide input on the selection of the embedded employee?
	3.4.54.9	Would our organization be able to provide routine performance feedback to the employee?
	3.4.54.10.1	Has your company had an embedded employee at another site?
	3.4.54.10.2	If so, provide a list of relevant reference sites.
Account management	3.4.55	Would you provide our organization with an account manager?
	3.4.56	Describe your account management program?
Product Development	3.4.57	Would our organization have routine access to the product development team?
	3.4.58	Would you commit to having weekly calls to include account management, support, product development and product managers?
Knowledgebase	3.4.59	Is there an online support knowledgebase?
	3.4.60	Are there online support videos?
	3.4.61.1	Do you provide access to a user forum or listserv?
	3.4.61.2	If so, is this forum monitored by support staff?
	3.4.61.3	If there is an online user forum or listserv, please provide the five most recent topics and include the date of the original post?
	3.4.62.1	Do you have a customer-run user group?
	3.4.62.2	What is the role of the user group?
	3.4.62.3	Who leads the user group?
	3.4.62.4	What activities has the user group lead?
Our organization's Support	3.4.63	What level of support are system administrators expected to provide following go-live?
	3.4.64	Describe examples of issues expected to be managed by our organization
		3.5 Implementation and Training
Implementation	3.5.1	What is your implementation strategy?
	3.5.2	Is consulting provided as part of the implementation process?
	3.5.3	How is the project managed?
Go-live Support	3.5.4	How many implementation support persons will be onsite at go-live?
	3.5.5	How many applications support persons are onsite for go-live?
	3.5.6	How long do they remain onsite following go-live?
	3.5.7	What is the role of onsite personnel?
System Configuration	3.5.8	How is the system configured to our needs?
	3.5.9	Is there a formal set of questions and areas that will be addressed and configured?
	3.5.10	Who performs system configuration?
Documentation	3.5.11	Describe documentation provided to the site in preparation for install, implementation, training and post go-live support.
	3.5.12	How do you ensure that documentation is accurate and includes system configuration changes?
Training	3.5.13	What is your training strategy, both initial and ongoing?
	3.5.14.1	Is there a "train the trainer" program?
	3.5.14.2	How many local trainers are trained as part of this program?
	3.5.14.3	Is training for trainers done remotely or locally?
	3.5.15	What training materials and reminders are provided at go-live?
	3.5.16	How is user training priced if a train-the-trainer method is not used?
	3.5.17	How are radiologists trained?
	3.5.18	How are fellows trained?
Admin Training	3.5.19	How are the local system administrators trained?
	3.5.20	How much training is provided?
	3.5.21	Is there an added cost for admin training?
	3.5.22.1	How are new our organization's employees (hired after go-live) trained?
	3.5.22.2	Is there a cost for new employee training?
		3.6 Upgrades
Schedule	3.6.1	What is your upgrade schedule?
	3.6.2	What are the goals for each upgrade?
Documentation	3.6.3	Please give examples of recent upgrades and the types of fixes addressed in each upgrade.
	3.6.4	What types of fixes are typically addressed in upgrades?
	3.6.5	Provide release notes for recent upgrades.
	3.6.6.1	Do you provide additional material (video, webinars, etc.) to explain new features?
	3.6.6.2	If so, does this occur with each new feature?
	3.6.7.1	Do you provide tool tips for users to explain new features?
	3.6.7.2	If so, how are these tool tips triggered (e.g. at log-in or when attempting to use a new feature)?
Support	3.6.8	Is our site provided a higher level of support immediately before, during, and immediately after an upgrade?
	3.6.9	Is onsite support provided for an upgrade?
	3.6.10	Describe the professional support provided during an upgrade.
	3.6.11	Describe the role of support during the upgrade.
Upgrade Acceptance	3.6.12	Are we required to take each upgrade?
	3.6.13	Are customers required to accept a certain percentage of upgrades?
	3.6.14	Is there a penalty for not accepting an upgrade?
	3.6.15	What happens if we reject an upgrade?
	3.6.16	What happens if an upgrade introduces a bug?
	3.6.17	What is the process if compatibility or usability issues are identified with an upgrade?
	3.6.18	Can upgrades be rolled back if there are compatibility or performance issues?
Upgrade cost	3.6.19.1	What is the price for upgrades?
	3.6.19.2	Is there an additional cost for major upgrades or x.0 upgrades?
	3.6.19.3	Are there professional services costs for an upgrade?
	3.6.19.4	Is there a cost for upgrade support or training?
Upgrade process	3.6.20	What is the process for installing upgrades?
	3.6.21	Who installs the upgrade?
	3.6.22	Are upgrades first installed on a test server?
Cloud upgrades	3.6.23.1	Describe the upgrade process for your cloud services?
	3.6.23.2	If a cloud system is upgraded, doe the upgrade apply to all customers at once or does the customer have control related to timing of the upgrade?
	3.6.23.3	If a cloud system is upgraded, describe the notification process for customers
	3.6.23.4	If a cloud system is upgraded, describe the testing process for customers
Downtime	3.6.24	How does the PACS remain functional during upgrade installation?
	3.6.25	What is the downtime process during an upgrade?
	3.6.26	What is the average downtime for each of the upgrades described above?
	3.6.27.1	Is there a guarantee on the amount of downtime?
	3.6.27.2	How is this determined for each upgrade?
	3.6.27.3	What are the penalties for exceeding this guarantee?
Upgrade timing	3.6.28	When can upgrades be installed?
	3.6.29.1	Does the site have a choice of time when upgrades are installed?
	3.6.29.2	Can these upgrades be installed overnight?
	3.6.29.3	Can upgrades be installed on weekends or weeknights?
	3.6.29.4	Is there an extra cost for off-hours upgrades?
Upgrade training	3.6.30	What training is provided for upgrades and how is this handled?
	3.6.31	Is there separate training for radiologists, clinical users, and administrators?
Feature requests	3.6.32	What is the process for suggesting enhancements?
	3.6.33	How are enhancement requests prioritized?
	3.6.34	How do you work with the requestor(s) to ensure that requested features meet specifications?
	3.6.35	What is the timetable for these types of requests?
	3.6.36	Is there additional cost for these requests?
Bug reporting	3.6.37	What is the process for reporting bugs?
	3.6.38	How are bug fixes prioritized?
	3.6.39	How do you work with us to ensure that the correction adequately addresses the bug.
	3.6.40	What site resources are required for patch/bug fix/upgrade installs?
		3.7 System Administration
User management	3.7.1	Please describe user management in your system.
	3.7.2	Are users added and managed directly or via Windows Active Directory?
	3.7.3	Is the user password expiration time configurable?
	3.7.4	Can administrators modify user profiles?
	3.7.5	How are user groups created?
	3.7.6	Can users be placed in more than one user group?
	3.7.7	If so, do the features in one group take priority over another group?
	3.7.8	If a new feature is added to the system, can admins add that feature to specific users or user groups?
	3.7.9	Can admins modify a toolset or feature set for a user without having to reset other features?
	3.7.10.1	Can user group assignment be automated based on Active Directory roles?
	3.7.10.2	If so, what happens when users are assigned to multiple roles?
	3.7.11.1	Are there limits to the number of users that can be included in a group?
	3.7.11.2	What is the current maximum number of users included in a user database at one of your customer's sites?
	3.7.11.3	What is the current maximum number of users included in a user group at one of your customer's sites?
	3.7.12.1	Can the following features be managed at the user group level?
	3.7.12.2	Tool layout?
	3.7.12.3	Hanging protocols?
	3.7.12.4	Macros, hotkeys, or other custom features?
	3.7.12.5	Worklist layout?
	3.7.12.6	Worklist access?
	3.7.12.7	Communication tools?
Server management	3.7.13	How are servers managed?
	3.7.14.1	Do our organization's admins have access to all of the servers?
	3.7.14.2	If not, which one do admins not have access to?
	3.7.15	Is there a limit on the number of users allowed on the server at one time?
	3.7.16	How are servers managed remotely?
Server security	3.7.17.1	How do you ensure our servers remain secure?
	3.7.17.2	How do you securely maintain server passwords?
	3.7.17.3	How often are server passwords changed?
	3.7.18	Are there audit logs for server access?/
	3.7.19	How are we notified when your staff access the server?
Server monitoring	3.7.20	What processes are monitored on the server?
	3.7.21	How do you automate server monitoring and notification?
Server updates and upgrades	3.7.22	Describe the recommended frequency for server patching.
	3.7.23	Describe the process for server patching.
	3.7.24	What is the current recommended server operating system?
	3.7.25	Describe the recommended frequency for operating system upgrade.
	3.7.26	Describe the process for server operating system upgrade.
Server replacement	3.7.27	Describe the process for server replacement.
	3.7.28	What is the current recommended frequency for server replacement?
	3.7.29	Describe the process for server replacement.
	3.7.30	Describe the process for data migration during server replacement.
	3.7.31	How does this process differ for data servers versus image volumes?
Image storage	3.7.32	How do we ensure that our image storage does not become full (without losing data)?
	3.7.33	Describe the process for adding storage.
Server architecture	3.7.34	Provide a map with the recommended server architecture to include business continuity and data replication.
System administration	3.7.35	Describe the daily maintenance tasks for system admins.
	3.7.36	Describe the reports available to system admins
	3.7.37	How do you identify DICOM violations?
	3.7.38	How do you indicate the reason for storage failure?
	3.7.39	How do you indicate the reason for data transfer failure?
	3.7.40	How do you identify duplicate patients?
	3.7.41	How do you identify duplicate studies
	3.7.42	How do you identify duplicate images
System downtime	3.7.43	Describe how to identify that the PACS is down.
	3.7.44	Describe how to identify that a PACS service is down.
	3.7.45	Describe the process to identify that a DICOM destination is offline.
	3.7.46	Describe the process to identify that an HL7 interface is offline.
	3.7.47.1	Is there a notification systems that allows admin to notify users that the PACS (or a component) is down?
	3.7.47.2	If so, can this notification be targeted to user groups?
	3.7.47.3	If so, can this notification be automated?
Data reconciliation	3.7.48.1	Describe how admins can identify data discrepancies between the business continuity server and the production server.
	3.7.48.2	After a downtime, describe the type of data that is automatically reconciled.
	3.7.48.3	After a downtime, describe the type of data that is NOT automatically reconciled.
	3.7.48.4	After a downtime describe the process for data reconciliation.
System reporting	3.7.49	Provide a list of standard reports that are available when using your application.
	3.7.50	Can the system generate real time reports or are they all batch reports?
	3.7.51.1	Can your site create custom reports for use by the site or are these only available through your software?
	3.7.51.2	If vendor dependent, is there a fee for custom reports?
Data morphing	3.7.52	Can system admins create DICOM tag morphing rules?
	3.7.53	Can DICOM tag morphing rules be triggered from specific destinations?
Rule creation	3.7.54	Can DICOM query or send rules be created by system admins?
Worklist creation	3.7.55	Can system admins create reading worklists?
	3.7.55.1	Can system admins create custom worklist filters/statuses?
	3.7.55.2	If so, can new custom statuses be used to filter any worklist in the sytstem?
	3.7.55.3	Can new worklists be limited to specific user groups?
	3.7.55.4	Can worklists be filtered by radiologist licensing/credentialing status for a specific site?
	3.7.55.5	If so, how is user credentialing/licensing maintained? i.e. how are not sites/states/regions added to the user's credentials?
DICOM Destination	3.7.56	Can system admins add internal DICOM destinations?
	3.7.57	Can system admins add external DICOM destinations?
Data flow	3.7.58	Can system admins create URL calls or other means of external data update?
HL7 Interfaces	3.7.59	Provide a list of recommended interfaces and the rationale for each interface
		3.8 General User Workflow (Including image sharing and critical results notification)
General workflow	3.8.1	Define the feasibility and scope of custom programming, if applicable, that your company will provide to accommodate site workflow or mirror current system functionality.
Patient ID	3.8.2	Describe specifications for management of patient identification in your system.
	3.8.3	Describe the schema for patient matching?
	3.8.4	Can patient matching rules be modified?
	3.8.5	Do you support a master patient index?
	3.8.6	Do you support use of the Issuer of Patient ID (IPID) field?
Study ID	3.8.7	What is considered to be the unique study identifier in the PACS?
	3.8.8	Is an accession number required?
	3.8.9	What happens if there is a duplicate accession number?
System sign-on	3.8.10.1	Do you support Single Sign On (SSO)?
	3.8.10.2	If yes, with which vendors?
	3.8.10.3	Can you integrate with Healthcast Single Signon?
	3.8.11	Can other applications provide sign on credentials to PACS?
	3.8.12	Can Windows provide log on credentials to PACS?
System integration	3.8.13.1	Do you have deep system integration with external software?
	3.8.13.2	Epic
	3.8.13.3	Powerscribe
	3.8.13.3.1	Can you change study status based on a status change from Powerscribe?
	3.8.13.3.2	Can Powerscribe open a study in the PACS by sending the specific user LDAP credentials?
	3.8.13.4	Softek Illuminate
	3.8.13.5	Vitrea
	3.8.13.6	Others?
	3.8.14	What is your preferred method of integration?
	3.8.15	Provide a system integration guide?
	3.8.16	What method do you use to keep ancillary systems in sync?
	3.8.17	Can other application launch the PACS?
	3.8.18	When other applications launch the PACS are user credentials passed?
Auditing	3.8.19	Please describe system auditing and logging capabilities.
	3.8.20	Are custom created elements (e.g. workflow statuses) included in the audit trail?
	3.8.21	If a user launches the viewer from Epic is that user information included in the PACS audit trail.
	3.8.22	If a user launches the viewer from another application (besides Epic) is that user information included in the audit trail?
	3.8.23	Can the audit trail be queried at a system level?
	3.8.24.1	Who has access to the audit trail?
	3.8.24.2	Can this access be controlled by admins?
Case sensitivity	3.8.25.1	Does your system contain any character case sensitivity?
	3.8.25.2	User login?
	3.8.25.3	PACS application fields?
	3.8.25.4	PACS query fields?
Custom status	3.8.26	Can custom workflows be created?
	3.8.27	Can custom workflow statuses be created?
	3.8.28	Can custom statuses be set by a rule triggered from a DICOM tag?
	3.8.29	Can custom statuses be set by a rule triggered from HL7 message field?
	3.8.30	Can custom statuses be set by a rule triggered from a URL call?
Data display	3.8.31	How does your system display pediatric ages? Describe display schema for when patients are identified by days, weeks, months, or years.
	3.8.32	Does your system support expanded gender options beyond M, F, O?
	3.8.33	Does your system allow administrators to edit DICOM overlay?
Comparison display	3.8.34	Describe how relevant studies are identified.
	3.8.35	Describe how relevancy rules can be modified at a system level.
Data mapping	3.8.36	Describe how procedure mapping occurs.
	3.8.37	Describe how body part mapping occurs.
	3.8.38	Which body part ontology is used for body part mapping?
Dashboard	3.8.39	Does your system have the capability of providing a real-time dashboard?
	3.8.40	What data elements can be include on the dashboard?
	3.8.41	Can a system administrator create standard dashboards?
	3.8.42	Can users create their own dashboards?
	3.8.43	Can other individuals be anonymized on a dashboard?
	3.8.44	Can dashboard information be limited based on user ID/user group?
	3.8.45	Can external data sources be included in the dashboard?
User limits	3.8.46	Is there a limit on concurrent users in the system?
	3.8.47	Are there limitations in the number of work spaces a clinician can use simultaneously (I.e. can a user be logged in to the PACS on two separate computers at the same time)?
Image limits	3.8.48.1	Is there a maximum number of images that can be transferred or imported to the system (i.e. can you accept an MRI with 20,000+ images)
	3.8.48.2	If there is a limit, are there methods to allow more images to be transferred/imported?
	3.8.49	Is there a limit to the number of series that an imaging study can have?
Application differences	3.8.50.1	Do all users use the same application?
	3.8.50.2.1	Technologists?
	3.8.50.2.2	System Admins
	3.8.50.2.3	Radiologists?
	3.8.50.2.4	General users?
	3.8.50.3	If not, how are the applications different?
	3.8.50.4	Is there an additional cost for different applications?
Home use	3.8.51	Does the system need to be configured differently for home use?
	3.8.52	Are there user preferences that need to be set differently for home use?
	3.8.53	Can the system detect whether the application is used on the hospital network at home via VPN?
	3.8.54.1	Can the PACS be set up to be accessed over the internet rather than through a VPN?
	3.8.54.2	If so, how do you ensure that the connection is secure.
Monitors	3.8.55	Do user preferences differ based on the monitor number and type?
	3.8.56	What monitor options can the system detect (number, monitor type)?
API	3.8.57	Is there an open API?
	3.8.57.1	If so, please provide API documentation.
	3.8.58	Does the API include the ability to make database queries?
Macros	3.8.59.1	Can users create macros?
	3.8.59.2	If so, what fields are available to be added to macros?
	3.8.60	Can macros launch an external web page?
	3.8.61	Can macros launch an external application
	3.8.62	Can macros send data to an external application
	3.8.63	Can macros provide network log in information to an external application?
	3.8.64	Can macros provide non-network log-in information to an external application?
	3.8.65.1	Can macros launch a field for data entry?
	3.8.65.2	If so, can these fields be accessed through database query?
Workflow simplification	3.8.66	Does the application support advanced/gaming mice?
	3.8.67	Does the application support mapping of functions to custom mouse buttons?
	3.8.68	Does the application support macro keyboards?
	3.8.69	Does the application support custom hotkey creation?
Image storage	3.8.70.1	Are older studies offline or always online?
	3.8.70.2	If offline, when are they archived?
	3.8.70.3	If offline, how are the studies retrieved?
	3.8.70.4	How quick is the retrieval process?
Data Caching	3.8.71.1	Does data get downloaded to the workstation?
	3.8.71.2	If data is downloaded to the workstation, where is it stored?
	3.8.71.3	If data is downloaded to the workstation, how is it kept secure?
	3.8.71.4	If data is downloaded to the workstation, when is it deleted?
	3.8.71.5	If data is downloaded to the workstation, can it be stored to a separate drive?
	3.8.71.6	If data is downloaded to the workstation, can it be throttled to not impact system performance?
DICOM Viewer	3.8.72	Can the DICOM fields be searched within the DICOM viewer?
Report viewer	3.8.73	How are multiple versions of the report displayed (preliminary, final, addendum, 2nd final)
	3.8.74	Can reports be printed from the report viewer?
	3.8.75	Can multimedia reports be displayed?
	3.8.76	Can tables be displayed in reports?
	3.8.77	Can text be copied to the clipboard from a report viewer?
	3.8.78	Can demographic information be copied to the clipboard from a report viewer?
System Query/Search	3.8.79	Which fields are available for query/search?
	3.8.80.1	Can date ranges selected for query/search?
	3.8.80.2	If so, what are preset increments for date ranges?
	3.8.81	Can additional fields be added to the query/search page?
	3.8.82	Is there a limit to the number of results on the query/search?
	3.8.83	How do you prevent open or large query/search parameters from affecting system performance.
	3.8.84	Can the users search multiple variables at once (e.g. date and procedure description)
	3.8.85	Can the users enter wild cards during search?
	3.8.86	Can the user enter strings during search?
Worklist Query/Search	3.8.87	Which fields are available for query/search on the worklist?
	3.8.88	Can additional fields be added to the worklist query/search?
	3.8.89	Can the users search multiple variables at once (e.g. date and procedure description) during worklist query/search?
	3.8.90	Can the users enter wild cards during worklist query/search?
	3.8.91	Can the user enter strings during worklist query/search?
Patient jacket Query/Search	3.8.92	Which fields are available for query/search in the patient jacket?
	3.8.93	Can additional fields be added to the patient jacket query/search?
	3.8.94	Can the users search multiple variables at once (e.g. date and procedure description) during patient jacket query/search?
	3.8.95	Can the users enter wild cards during patient jacket query/search?
	3.8.96	Can the user enter strings during patient jacket query/search?
Report Query/Search	3.8.97.1	Can users query for content within reports?
	3.8.97.2	If so, what level of natural language processing is applied to help identify relevant reports?
	3.8.97.3	If so, does this functionality support multivariable search?
		3.9 Reading Room Asistant Workflow (Including image sharing and critical results notification)
Media creation	3.9.1	How are CDs, DVDs, or USB drives created?
	3.9.2	Can admins define who has access to create CDs, DVDs, or USB drives?
	3.9.3	What format are the images copied to disk?
	3.9.4.1	Is a mini-version of the DICOM viewer provided with the images copied to disk?
	3.9.4.2	Which DICOM viewer is added when CDs, DVDs, or USB drives are created?
	3.9.4.3	Is there additional cost for this functionality?
Media intake	3.9.5	How is data arriving via external uploaded into the PACS?
	3.9.6	Can admins define who has access to upload images to PACS?
Data normalization	3.9.7	When multiple studies are being added to the PACS for one patient, can the patient level data be normalized for all studies at once?
	3.9.8	Can data normalization occur via automated tag morphing (e.g. can the letter R automatically be prefixed to an accession number)
	3.9.9	Can users query existing data within the database to apply to incoming studies?
	3.9.10.1	Is there a process to match external studies to an internal order (order matching)?
	3.9.10.2	Can the system be configured to automatically match studies to orders on import?
DICOM send	3.9.11	Does the system have DICOM Image Send capability and how is this done?
	3.9.12.1	Can the DICOM send function be automated based on DICOM tag data or other rules?
	3.9.12.2	Can admins provide DICOM send funtionality at the user level? Group level?
	3.9.13	Can we configure DICOM send destinations to external imaging sharing gateways?
Image Sharing	3.9.14.1	We work with a number of different image sharing platforms. Do you have experience with data from the following vendors?
	3.9.14.2	Ambra
	3.9.14.3	Merge iConnect Access
	3.9.14.4	Power Share
	3.9.14.5	Life Image
	3.9.14.6	Nucleus
Document scanning	3.9.15	Is plain paper scanning possible?
	3.9.16	Do you have a "scan to PACS" or "Print to PACS" function?
	3.9.17	How are documents stored (as a DICOM image file, encapsulated PDF, DICOM SR)?
Outside study storage	3.9.18	Do you allow for creation of special outside study statuses (i.e. Reference Only)
	3.9.19	If an imported study contains a DICOM report will that report be visible?
	3.9.20	If the imported report is visible, will a new report be able to be created (2nd opinion)?
	3.9.21	Are multiple versions of the report visible?
Outside studies	3.9.22.1	Is an order required for outside study import?
	3.9.22.2	If so, how would you propose handling the outside imaging study when an order is not placed (the study is imported for reference only)?
	3.9.23.1	How are outside studies recognized by the system?
	3.9.23.2	Can DICOM morphing be employed to modify and normalize institution names on incoming studies?
	3.9.24	If issuer of patient ID is included as part of patient matching, how do you propose managing the data from an outside study that will not be read?
Critical Results Notification	3.9.25	Do you have a critical results notification workflow?
	3.9.26	Can a study be identified as requiring results communication via the HL7 fields in and order?
	3.9.27	Do you allow technologists to identify a study as having critical results during their workflow?
	3.9.28	Do you allow radiologists to identify a study as having critical results during reading?
	3.9.29	Is there a critical results worklist for reading room assistants?
	3.9.30	Can we create multiple critical results worklists that are populated via fields such as imaging location or order class.
	3.9.31	Does the critical results workflow display the report for the reading room assistant to read?
	3.9.32	Does the critical results workflow include documentation of the result communication (with date/time stamp)?
	3.9.33	Is the critical results communication result visible to radiologists or other end users?
	3.9.34	Can the critical results database be queried for reporting?
	3.9.35	Can the critical results database include multiple events for each study?
	3.9.36	Can structured comments be added to the critical results section?
	3.9.37.1	Can the critical results database be integrated with the credentialing database so that provider names and phone numbers are accessible?
	3.9.37.2	If not, how are referring providers and contact information incorporated into the results communication workflow?
	3.9.38	Do dashboards include critical results communications?
		3.10 Technologist Workflow (including Study/Image QC)
Data QC	3.10.1.1	Can technologists be given privileges to perform patient, study, series, and image manipulation?
	3.10.1.2	Are these privileges granular?
	3.10.1.3	If so, please provide the level of granularity.
	3.10.2	Are the images able to be viewed within the QC editing tool during the editing process?
	3.10.3	Can multiple studies for a single patient be edited at the same time?
	3.10.4.1	Are all patient level edits performed in the PACS or is there is a separate admin tool?
	3.10.4.2	If there is a separate tool, which patient level edits can be performed in the PACS?
	3.10.5.1	Are all study level edits performed in the PACS or is there is a separate admin tool?
	3.10.5.2	If there is a separate tool, which study level edits can be performed in the PACS?
	3.10.6.1	Are all series level edits performed in the PACS or is there is a separate admin tool?
	3.10.6.2	If there is a separate tool, which series level edits can be performed in the PACS?
	3.10.7.1	Are all image level edits performed in the PACS or is there is a separate admin tool?
	3.10.7.2	If there is a separate tool, which image level edits can be performed in the PACS?
	3.10.8	Is there an audit trail for patient, study, series, and image level editing?
	3.10.9	Is there an "undo" button to correct mistakes related to patient, study, series, or image level editing?
	3.10.10	How are patients merged?
	3.10.11	How are studies merged?
	3.10.12	Can images be moved from one patient to another?
	3.10.13	Can individual images be reassigned to different series?
	3.10.14	Can the order of series be re-arranged?
	3.10.15	How is patient-level information edited?
	3.10.16	How is study level information edited?
	3.10.17	How is series level information edited?
	3.10.18	Does the QC editing process lock the study so that radiologists do not read it during this time?
Epic integration	3.10.19	Describe Epic integration for technologist users?
	3.10.20.1	Can users view the HL7 order in PACS?
	3.10.20.2	If so, what order fields are included?
	3.10.20.3	Can additional order fields be added?
	3.10.21	Can technologist comments be entered via Epic and populate an order viewer in PACS?
Technologist workflow	3.10.22	Describe workflow recommended for technologist study QA?
	3.10.23.1	Are QA steps required for each study individually or can the technologists group exams for one patient?
	3.10.23.2	Can this step be mandatory (radiologist cannot dictate case until QA step performed?)
	3.10.24	Can PACS QA steps be tied to RIS QA steps so that technologists do not need to track exams in both systems?
	3.10.25	Describe the workflow for a technologist to assign a study to a worklist.
	3.10.26	Describe the workflow for the technologist to assign a study to a radiologist.
Worklist assignment	3.10.27	Do you have an assignment engine for worklists?
	3.10.28.1	Describe how worklist assignment rules are created.
	3.10.28.2	Can system admins create worklist assignment rules?
	3.10.28.3	Can system admins modify worklist assignment rules?
	3.10.29	What happens if a study is not assigned to a worklist? How do you ensure that it does not get lost?
	3.10.30	Can worklist assignment rules be overridden? For example, can a study be added to a different worklist on an ad hoc basis even though other worklist assignment rules match?
Radiologist assignment	3.10.31	Can technologists assign a study to a specific radiologist?
	3.10.32	If a study is assigned to a specific radiologist, do other radiologist see the study on their worklist?
	3.10.33.1	Can your assignment engine balance work across radiologists?
	3.10.33.2	If so, how is this balance achieved (study volume, RVU, other methods)?
	3.10.33.3	If you have a radiologist assignment engine, how do you recommend assignments to trainees?
	3.10.34	Can trainee assignment rules differ from attending assignment rules?
	3.10.35	Can fellow assignment rules differ from resident assignment rules?
	3.10.36	Can a radiologist unassign a study?
	3.10.37	How are radiologist assignment rules created?
	3.10.38	How do you ensure that a study does not get lost if a radiologist logs off before reading a study?
	3.10.39	If a patient has multiple studies performed, are they assigned to the same radiologist?
Additional image acquisition	3.10.40	If an examination is in final status, can additional images be added?
Post-processing workflow	3.10.41	Do you have a post-processing/3d lab workflow?
	3.10.42	Can radiologists nominate studies for 3D lab post-processing?
	3.10.43	Can radiologists add post-processing notes to guide the 3D lab?
	3.10.44	Can studies be automatically routed to the 3D lab based on order information or procedure description?
	3.10.45	Can technologists nominate studies to be sent to the 3D lab?
	3.10.46	Is there a unique worklist for the 3D lab?
	3.10.47	How are radiologists notified when 3D post processing is complete?
Quality Checking	3.10.48.1	Can Radiologists identify studies for Quality checking (bad quality/good quality studies)?
	3.10.48.2	If so, does this process support structed data entry (i.e. structured quality issues such as patient motion or poor beam penetration)?
	3.10.48.3	If so can structured data choices vary by modality?
	3.10.49	Do studies identified via a quality check process get added to a technologist worklist?
	3.10.50	Can reports be created identifying quality checked studies over a specific time period?
Image order changes	3.10.51	Can technologists rearrange images and save the reaarangement for other users to see?
	3.10.52	Can technologists rearrange series and save the rearrangement for other users to see?
Data masking	3.10.53	Can techs perform data masking to hide wrong side/wrong demographics issues?
	3.10.54	If so, is the change permanent and is is seen by all users?
		3.11 Radiologist Workflow
Study manipulation	3.11.1	Can radiologists re-arrange and save the order of series within a study
Image Routing	3.11.2	Can radiologists send a study to a DICOM destination
	3.11.3	Can the list of destinations available to the radiologist be limited?
Image saving	3.11.4	How are images exported from the PACS radiologist workstation?
	3.11.5	What image formats can be saved (JPEG, TIFF, AVI, MP4, GIF)?
	3.11.6.1	What export options are available?
	3.11.6.2	Entire series
	3.11.6.3	Entire study
	3.11.6.4	Key images
	3.11.7	Can exported images be automatically de-identified?
	3.11.8	How are multi-frame images saved?
Image viewing	3.11.9	Can studies be viewed while imaging is in progress?
	3.11.10.1	Are radiologists notified when additional images are added to a study?
	3.11.10.2	If a study is open when additional images are added, is the radiologist alerted to new images?
	3.11.10.3	If new images are added, do they automatically update the viewer?
	3.11.10.4	If the viewer is not automatically updated, how does the radiologist load the new images?
	3.11.11	How are radiologists notified if new images are added to a study that is already in the final status?
Workflow recommendation	3.11.12	Do you recommend PACS driven or RIS driven workflow and why?
	3.11.13.1	Do you recommend a separate (3rd party) workflow orchestrator?
	3.11.13.2	If so, why?
Epic integration	3.11.14	Provide Epic integration specifications
	3.11.15	How do you ensure that the PACS remains in sync with the Epic reading palette?
	3.11.16	Please provide references of sites where Epic has been integrated using a PACS-driven workflow.
	3.11.17	How does patient information populate your patient jacket?
	3.11.18	What types of interfaces are required to populate the patient's health information within the patient jacket or supported PACS patient information viewer.
PowerScribe Integration	3.11.19	Provide PowerScribe One integration specifications.
	3.11.20	How do you ensure that PACS remains in sync with the correct patient in PowerScribe?
	3.11.21	Is PACS integration with PowerScribe bidirectional?
	3.11.22.1	Can a radiologist launch a study from a PowerScribe list?
	3.11.22.2	If so, does PowerScribe pass user credentials so that the user is using their PACS account and preferences?
Study locking	3.11.23.1	If a patient has multiple studies, are they all locked when one study is opened?
	3.11.23.2	If not, what are the study locking options?
	3.11.24	If for some reason, another radiologist needs to read the case can it be “unlocked”?
Worklist prioritization	3.11.25	How does your system prioritize exams for radiologist reading?
	3.11.26	What order priorities are available and how are they visible
	3.11.27	Can custom order priorities be added?
Standard work	3.11.28	Does your system support DICOM SR
	3.11.29	Can HL7 be converted to DICOM SR objects?
	3.11.30	Is structured reporting available for all modalities or specific modalities?
	3.11.31	Does your system support annotation image mark-up (AIM)?
	3.11.32	Can measurements made in PACS be automatically be sent to the report?
	3.11.33	Does your system support integration with ACR CARDS schema?
	3.11.34	Does your system support integration with reporting common data elements?
Comparisons	3.11.35	Can the user compare 2 different patients at the same time (i.e. can foreign studies be temporarily added to a patient jacket)?
	3.11.36	How are comparison relevancy rules created?
	3.11.37	Can relevancy rules be modified?
	3.11.38	is relevancy determined by modality or body part?
Interruption workflow	3.11.39	Can the user open one study while dictating another?
	3.11.40	Describe what happens when multiple studies are open at once.
	3.11.41.1	Can a study be opened without triggering other workflow integration (Epic or PowerScribe)
	3.11.41.2	If a study is opened without triggering other workflow, can this other workflow be triggered later?
Display protocols	3.11.42	How do users create their own display protocols?
	3.11.43	Can display protocols be shared among users?
	3.11.44	Can administrators create and assign display protocols to specific users/groups?
	3.11.45	Can display protocols include image settings such as window/level and magnification?
Reformats	3.11.46.1	Can the user make multiplanar or 3D reformats on the fly?
	3.11.46.2	Can these reformats be saved as a series?
	3.11.46.3	Can reformatted movies be saved?
	3.11.47	What tools are available via the integrated 3D workflow?
	3.11.48	Can the user create sliding MIPS?
	3.11.49	Can the user create sliding minIPS?
	3.11.50	Can the user create curved reformats?
	3.11.51	Can the user remove elements (like bone)?
	3.11.52	Can the user create 3D volume reformats?
	3.11.53	Can the user measure 3D volumes?
Fusion	3.11.54.1	Is fusion software included?
	3.11.54.2	Can the system fuse PET and CT?
	3.11.54.3	Can the system fuse PET and MRI?
	3.11.54.4	Can the system fuse SPECT and CT?
	3.11.54.5	Can the system fuse studies that were not obtained synchronously?
QGenda Integration	3.11.55.1	Do you have integration with QGenda?
	3.11.55.2	If so, does the integration drive the displayed worklist for the radiologist?
Teaching	3.11.56	Does the PACS have an integrated teaching file?
	3.11.57	Can users create their own saved case files?
	3.11.58	How are cases saved?
	3.11.59	How are cases tagged?
	3.11.60	Is there a limit to the number of saved cases?
	3.11.61	Can cases be placed in a user-defined folders or lists?
	3.11.62	Can the user search through saved cases?
	3.11.63	What teaching file fields are able to be searched?
	3.11.64	Can the user define public and private folders for teaching files?
	3.11.65	Can the user send cases to another user?
	3.11.66.1	Can studies be anonymized when added to a teaching file?
	3.11.66.2	If studies are anonymized, does the user have access to other studies in the patient jacket?
Conferences	3.11.67	Does the PACS have a conference module
	3.11.68	Can conferences be scheduled?
	3.11.69	Can recurrent conferences be scheduled?
	3.11.70	Can conference presentation states be saved?
	3.11.71	Can cases be displayed differently for conferences?
	3.11.72	Can the user create a worklist for a conference?
	3.11.73	Can the user specify the order of cases within the conference folder?
	3.11.74	Can a study be added to multiple conferences and have different presentations?
	3.11.75	Can a patient be added to multiple conferences and have different presentations?
	3.11.76	Can a presentation for a patient be copied to another conference?
	3.11.77.1	Do other users have access to saved presentations?
	3.11.77.2	If so, can this access be controlled?
	3.11.78.1	Can studies be de-identified for conferences?
	3.11.78.2	If studies are deidentified, can we specify the items to be de-identified and those to be displayed?
	3.11.78.3	If a study is deidentified, does the user have access to the patient's other studies?
	3.11.79	Is the report viewer available during presentations?
	3.11.80	Are the report metadata elements de-identified during conferences?
Presentation states	3.11.81	Can a user save a presentation state?
	3.11.82	How are presentation states accessed upon next login?
	3.11.83	Can a presentation state be saved for an individual user or all users/groups of users?
	3.11.84	Does the presentation state override the display protocol including for comparison studies?
Nuclear Medicine	3.11.85	Please describe specific nuclear medicine/PET imaging capabilities of your system.
	3.11.86	How does the system display nuclear medicine images?
	3.11.87	Is there special window/leveling for nuclear medicine images?
	3.11.88	What color intensity maps are available for nuclear medicine?
	3.11.89	How are maximum SUV values calculated for PET studies?
	3.11.90	What other nuclear medicine specific measurements can be obtained?
Multi frame image display	3.11.91	Are multiframe cine clips easily recognizable?
	3.11.92.1	Do multiframe cine clips run automatically upon display?
	3.11.92.2	If so, can they be controlled at the user level?
	3.11.93	Can multiple cine clips play at the same time?
Streaming	3.11.94	Can your PACS provide streaming video of live ultrasound?
	3.11.95	Can your PACS provide streaming video of live Fluoroscopy?
	3.11.96	If the system is capable of streaming, are broadcast devices required?
Patient jacket	3.11.97	How is the patient timeline displayed?
	3.11.98	Are thmbnails in the patient jacket or on the patient timeline actionable (i.e. can the user scroll through the images on the thumbnail)?
	3.11.99	Can the patient timeline be searched?
	3.11.100	Can the patient timeline be sorted?
	3.11.101	Can the patient timeline be filtered?
	3.11.102	How are relevant studies identified on the patient timeline?
Workflow steps	3.11.103.1	How many mouse clicks and/or key strokes does it take to start the PACS and dictate 1 study?
	3.11.103.2	3 studies?
Workflow reduction	3.11.104	What features have you implemented features to reduce mouse-clicks?
	3.11.105	What features have you implemented to reduce mouse motion?
Study claiming	3.11.106	How does the user claim an unreserved study?
	3.11.107	How does the user identify if another user has already claimed the study?
Spine labeling	3.11.108	How is spine labeling performed?
	3.11.109	Is labeling on sagittal images automatically transferred to coronal or axial images?
Tools	3.11.110	Can the user define commonly used tools?
	3.11.111	Can the user define and anchor a tool palette?
	3.11.112	What types of angle measurements are available?
	3.11.113	What types of distance measurements are available?
	3.11.114	What types of ROI tools are available?
	3.11.115	What types of 3D measurement tools are available?
	3.11.116	How many clicks are required to make a line measurement?
	3.11.117	How many clicks are required to make a cob angle measurement?
	3.11.118	Can the user split multiphase series on demand?
	3.11.119	Describe the process to split a multiphase series?
Auto-Registration	3.11.120	Describe how auto registration works across studies.
	3.11.121	Describe the steps required to initiate autoregistration.
	3.11.122	Does autoregistration work across modalities?
	3.11.123.1	Does auto registration work across body parts (i.e. will the lower images from a chest CT auto register with the upper images from an abdominal CT)?
	3.11.123.2	Is auto registration a feature of the default system or is it an add on?
	3.11.123.3	If so, does an additional server need to be purchased?
	3.11.123.4	If so, what is the price?
Accessibility	3.11.124	Describe viewer accessibility features?
	3.11.125	Can the user control all font sizes?
	3.11.126	Can the user control all icon sizes?
	3.11.127	Are features able to be used by those who are color blind
	3.11.128	Can the PACS automatically invert scanned documents?
Communication	3.11.129	Do you have an integrated instant messenger?
	3.11.130	Does the instant messenger allow for group chat?
	3.11.131	Does the instant messenger display clickable/active URLs?
	3.11.132	Does the instant messenger allow/display emojis?
	3.11.133	Does the instant messenger allow the user to send files such as PDF documents?
	3.11.134	Does the instant messenger all the user to create favorite contacts or groups?
	3.11.135	Does the instant messenger save the user's chat history?
	3.11.136	Does the instant messenger have an audit trail?
	3.11.137	Can admins view the instant messenger chat logs?
	3.11.138	Can admins create a database of computer assets and locations so that users can identify people based on their location?
	3.11.139	Can admins control which user groups have access to the messenger?
Collaboration	3.11.140	Does the PACS have a study collaboration/consult tool (screen sharing)?
	3.11.141	How is study collaboration/consult initiated?
	3.11.142	How does the radiologist know if a collaboration request is pending?
	3.11.143	Who has access to initiate study collaboration/consult initiated?
	3.11.144	Is there a limit to the number of users that can be part of a single collaboration/consult?
	3.11.145	Is special software required for collaboration/consult?
	3.11.146	Does the colloaboration/consult tool integrate with QGenda so tthat users know who is available and working on a specific service?
	3.11.147	Can the radiologist see the other user's mouse during collaboration consult?
	3.11.148	Can the other user manipulate an image during collaboration/consult?
Enterprise imaging	3.11.149	Does the viewer display XC modality code images?
	3.11.150.1	Does the viewer support XDS?
	3.11.150.2	If so, do you recommend a specific XDS registry?
	3.11.151	Can the viewer display video?
	3.11.152	Can the viewer present sound (i.e. sound included in video)?
	3.11.153	What video playback tools are included?
	3.11.154.1	Does the viewer support display of whole slide pathology images?
	3.11.154.2	If so, which formats are supported?
	3.11.155	Can hanging protocols incorporate XC images?
	3.11.156	Does your viewer support variable display of US images to meet the differing needs of radiology and cardiology?
	3.11.157	Can hanging protocols leverage the department tag to determine relevancy?
	3.11.158	Can relevancy rules be defined differently for one department compared to another?
	3.11.159	How are sensitive images identified?
	3.11.160	How are sensitive images displayed?
	3.11.161	How is the user notified before a sensitive image is opened?
VNA integration	3.11.162	How do you ensure that the DICOM stringency of the PACS is the same as the Merge iConnect Enterprise Archive?
	3.11.163.1	Does the PACS have visibility to studies stored on the Merge iConnect Enterprise Archive even if they were not archived to the PACS?
	3.11.163.2	If so, how does this integration occur?
Artificial Intelligence Integration	3.11.164	Describe your roadmap for AI integration
	3.11.165	Describe the AI products that you currently provide?
	3.11.166	Are the AI tools that you provide FDA cleared?
	3.11.167	Are the tools that you provide FDA cleared for use in children?
	3.11.168	Do you plan to have an AI marketplace or app store?
	3.11.169	Can sites create their own algorithms to integrate with the PACS?
	3.11.170	Is there a separate AI inegration guide? If so, please provide.
	3.11.171	How do you envision the PACS working in the state where there are 10,000 algorithms?
	3.11.172	How does data generated by an algorithm return to the PACS?
	3.11.173	How does a user know if all of the algorithms have completed their tasks for a single study?
	3.11.174	If a study is opened when an algorithm is running, how is the radiologist notified that the algorithm's output is availible?
	3.11.175.1	What types of algorithm output data can be integrated into the PACS?
	3.11.175.2	Image data?
	3.11.175.3	Annotation data?
	3.11.175.4	Worklist notification data?
	3.11.175.5	Status data?
	3.11.175.6	Other data?
	3.11.176	What tools do you have that will allow radiologists to validate an algorithm's output?
	3.11.177	How do you integrate AI algorithm performance into your dashboards
	3.11.178	How do system admins monitor algorithm data flow?
	3.11.179	How do you limit data transfer while enabling AI use?
	3.11.180.1	How do you plan to work with other vendors to better integrate algorithms across platforms? For example, how can an algorithm running in Epic send data to PACS?
	3.11.180.2	Epic
	3.11.180.3	Nuance/Microsoft
	3.11.180.4	Vital/Vitrea
	3.11.181	How do you plan to work with other vendors so that data from multiple sources can be used for an individual algorithm?
