# Supplementary material for: A Comprehensive Guide to Selecting and (Potentially) Replacing PACS: Navigating the Decision-Making Processes
Source: J Imaging Inform Med. 2025 Sep 19;39(3):1992–2003. doi: 10.1007/s10278-025-01672-7 (PMC13230394; doi:10.1007/s10278-025-01672-7)
Supplement: Supplementary file 3 — Supplemental Table 1 (XLSX 367 KB) [file 10278_2025_1672_MOESM3_ESM.xlsx]

## Sheet: Rated pillars and concepts
Item Number	Pillar	Concept	Mean Concept Rating	Pillar Score	Poduct of pillar score and the concept rating
1	Usability /User interface	Ease of use	4.83333	10.1667	49.1389
2	Usability /User interface	Hanging protocols	4.83333	10.1667	49.1389
3	Usability /User interface	Secondary viewer/interruption workflow	4.83333	10.1667	49.1389
4	Usability /User interface	Clear indication of prior vs. current study	4.75	10.1667	48.2917
5	Usability /User interface	Key-image generation (automated and manual)	4.63636	10.1667	47.1364
6	Usability /User interface	intuitive tools and icons	4.5	10.1667	45.75
7	Usability /User interface	Multiple worklists (tabs)	4.5	10.1667	45.75
8	Usability /User interface	Hanging protocol prioritization	4.41667	10.1667	44.9028
9	Usability /User interface	Accessibility	4.33333	10.1667	44.0556
10	Usability /User interface	Consistent contextual focus (I.e. worklists, instant messenger, QC editor)	4.33333	10.1667	44.0556
11	Usability /User interface	Prior relevancy rules	4.27273	10.1667	43.4394
12	Usability /User interface	Options for sorting multi-phase series	4.2	10.1667	42.7
13	Usability /User interface	Multivariable Filtering/Searching - worklist	4.16667	10.1667	42.3611
14	Usability /User interface	Unstack multi-phase series	4.1	10.1667	41.6833
15	Usability /User interface	Contextual play of cine loops	4.09091	10.1667	41.5909
16	Usability /User interface	Usable thumbnails	4.08333	10.1667	41.5139
17	Usability /User interface	Study jacket/patient timeline	4.08333	10.1667	41.5139
18	Usability /User interface	Multivariable Filtering/Searching - patient jacket	4.08333	10.1667	41.5139
19	Usability /User interface	Study linkage for multi-phase series (mDixon, DWI)	4	10.1667	40.6667
20	Usability /User interface	Easy study preview	4	10.1667	40.6667
21	Usability /User interface	Multivariable Filtering/Searching - system level	4	10.1667	40.6667
22	Usability /User interface	Identification of trainee workflow by faculty	4	10.1667	40.6667
23	Usability /User interface	Reducing keystrokes	3.91667	10.1667	39.8194
24	Usability /User interface	Study updating/refresh without closing	3.91667	10.1667	39.8194
25	Usability /User interface	Recently read studies	3.91667	10.1667	39.8194
26	Usability /User interface	Relevant patient information pulled from Epic	3.91667	10.1667	39.8194
27	Usability /User interface	Sticky UI modifications (window size/location)	3.9	10.1667	39.65
28	Usability /User interface	Dark mode/reduced eyestrain viewer	3.83333	10.1667	38.9722
29	Usability /User interface	Study relevancy identification	3.83333	10.1667	38.9722
30	Usability /User interface	Contextual patient information pulled from Epic	3.83333	10.1667	38.9722
31	Usability /User interface	Automated window scaling	3.81818	10.1667	38.8182
32	Usability /User interface	Creation of macros/hotkeys	3.72727	10.1667	37.8939
33	Usability /User interface	Consistent Contextual toolsets independent of hanging protocol	3.66667	10.1667	37.2778
34	Usability /User interface	Ability to reorder series within a study	3.66667	10.1667	37.2778
35	Usability /User interface	Color-coding	3.58333	10.1667	36.4306
36	Usability /User interface	Series/image reorganization – presentation	3.58333	10.1667	36.4306
37	Usability /User interface	Auto-load next study	3.58333	10.1667	36.4306
38	Usability /User interface	3rd party app integration/creation of custom buttons	3.45455	10.1667	35.1212
39	Usability /User interface	Auto-registration of series from prior studies	3.36364	10.1667	34.197
40	Usability /User interface	Contextual help/contextual guidance	3.33333	10.1667	33.8889
41	Usability /User interface	Searchable help	3.27273	10.1667	33.2727
42	Usability /User interface	On-the-fly feature recommendations	3	10.1667	30.5
43	Usability /User interface	Support for advanced mice/gaming mice	2.9	10.1667	29.4833
44	Usability /User interface	Mobile platform	2.75	10.1667	27.9583
45	Usability /User interface	Productivity dashboard	2.41667	10.1667	24.5694
46	Workflows	QC tools	4.83333	8.83333	42.6944
47	Workflows	Critical results communication workflow inclusive of reading room assistants	4.83333	8.83333	42.6944
48	Workflows	Key image creation	4.72727	8.83333	41.7576
49	Workflows	Customizable worklists (service-based; technologists)	4.58333	8.83333	40.4861
50	Workflows	Ability to build efficient customized workflows	4.5	8.83333	39.75
51	Workflows	Trainee workflow	4.54545	8.83	40.1364
52	Workflows	Group and user-based hanging protocols	4.41667	8.83333	39.0139
53	Workflows	Post-processing identification and workflow	4.33333	8.83333	38.2778
54	Workflows	Automated status changes	4.25	8.83333	37.5417
55	Workflows	Ability to easily view studies in progress	4.25	8.83333	37.5417
56	Workflows	Worklist prioritization (not AI-based)	4.18182	8.83333	36.9394
57	Workflows	Easy way to reserve/claim studies	4.16667	8.83333	36.8056
58	Workflows	Automated rules engine (status)	4	8.83333	35.3333
59	Workflows	Study relevancy/body part mapping	4	8.83333	35.3333
60	Workflows	Automated worklist assignments	3.83333	8.83333	33.8611
61	Workflows	Teleradiology workflows integrated to PACS	3.81818	8.83333	33.7273
62	Workflows	Technologist tracking (reduce number of mouse clicks)	3.75	8.83333	33.125
63	Workflows	Role-related workflow (trainees default to draft rather than read)	3.72727	8.83333	32.9242
64	Workflows	Licensing/credentialing	3.54545	8.83333	31.3182
65	Workflows	AI/ML integrations	3.45455	8.83333	30.5152
66	Workflows	Study-to-study reading (cycling)	3.3	8.83333	29.15
67	Workflows	Study-to-study previewing (cycling)	3.09091	8.83333	27.303
68	Performance	First image load time	4.81818	8.66667	41.7576
69	Performance	Study load time	4.81818	8.66667	41.7576
70	Performance	Cine load time	4.63636	8.66667	40.1818
71	Performance	Image quality across multiple modalities	4.63636	8.66667	40.1818
72	Performance	Prior study load time	4.54545	8.66667	39.3939
73	Performance	Study linking time	4.27273	8.66667	37.0303
74	Performance	System up-time	4.27273	8.66667	37.0303
75	Performance	Ad-hoc query load time	4.27273	8.66667	37.0303
76	Performance	Study locking time	4.2	8.66667	36.4
77	Performance	System start-up time	4.18182	8.66667	36.2424
78	Performance	Study ingestion speed	4.11111	8.66667	35.6296
79	Performance	Study forward speed	3.8	8.66667	32.9333
80	Performance	Study export speed	3.7	8.66667	32.0667
81	Toolsets/specialized functionality	QC tools accessible to technologist	5	7.91667	39.5833
82	Toolsets/specialized functionality	QC editing with image level manipulation	4.91667	7.91667	38.9236
83	Toolsets/specialized functionality	Measurement tools	4.83333	7.91667	38.2639
84	Toolsets/specialized functionality	Annotation tools	4.66667	7.91667	36.9444
85	Toolsets/specialized functionality	ROI tools – circle, square, freehand	4.5	7.91667	35.625
86	Toolsets/specialized functionality	Permission for higher level QC editing tools (i.e. ability to restrict patient merge)	4.45455	7.91667	35.2652
87	Toolsets/specialized functionality	Foreign study viewing	4.45455	7.91667	35.2652
88	Toolsets/specialized functionality	On-the-fly integrated 3D Multiplanar reformat	4.36364	7.91667	34.5455
89	Toolsets/specialized functionality	Cine toolsets	4.33333	7.91667	34.3056
90	Toolsets/specialized functionality	Accurate calculation of displayed SUV	4.33333	7.91667	34.3056
91	Toolsets/specialized functionality	Sub-specialty tools	4.3	7.91667	34.0417
92	Toolsets/specialized functionality	Nuc Med toolsets	4.11111	7.91667	32.5463
93	Toolsets/specialized functionality	3D measurement toolsets	4	7.91667	31.6667
94	Toolsets/specialized functionality	Ability to view and search DICOM tags	4	7.91667	31.6667
95	Toolsets/specialized functionality	Nuc med intensity adjustment	4	7.91667	31.6667
96	Toolsets/specialized functionality	Image manipulation tools (e.g., free rotate plain films)	3.91667	7.91667	31.0069
97	Toolsets/specialized functionality	Nuc Med fusion capability	3.88889	7.91667	30.787
98	Toolsets/specialized functionality	Optimized color scales for nuc med	3.88889	7.91667	30.787
99	Toolsets/specialized functionality	Auto registration (within and between studies)	3.75	7.91667	29.6875
100	Toolsets/specialized functionality	Hotkeys and macros	3.75	7.91667	29.6875
101	Toolsets/specialized functionality	Customized buttons - like call a specific webpage	3.5	7.91667	27.7083
102	Toolsets/specialized functionality	Rules engine	3.5	7.91667	27.7083
103	Toolsets/specialized functionality	Display multi-media reports	3.5	7.91667	27.7083
104	Toolsets/specialized functionality	On-the-fly anonymization	3	7.91667	23.75
105	Integration	Epic	4.66667	6.16667	28.7778
106	Integration	VNA	4.66667	6.16667	28.7778
107	Integration	HealthCast	4.6	6.16667	28.3667
108	Integration	PowerScribe (bidirectional)	4.58333	6.16667	28.2639
109	Integration	Single sign on	4.44444	6.16667	27.4074
110	Integration	IHE profiles	4.25	6.16667	26.2083
111	Integration	HL7 FHIR integration	4.25	6.16667	26.2083
112	Integration	Master patient index	4	6.16667	24.6667
113	Integration	Active Directory	4	6.16667	24.6667
114	Integration	SynMRI	4	6.16667	24.6667
115	Integration	Vitrea	3.66667	6.16667	22.6111
116	Integration	MIM	3.5	6.16667	21.5833
117	Integration	ONeDrive	3.44444	6.16667	21.2407
118	Integration	Illuminate	3.4	6.16667	20.9667
119	Integration	Cactus	3.2	6.16667	19.7333
120	Integration	Voalte	3.16667	6.16667	19.5278
121	Integration	StatDx (other websites)	2.9	6.16667	17.8833
122	Integration	Teams	2.875	6.16667	17.7292
123	Integration	Qgenda	2.75	6.16667	16.9583
124	Communication	Critical results button click for reading room assistants	4.90909	5.83333	28.6364
125	Communication	Critical results documentation of communication	4.90909	5.83333	28.6364
126	Communication	Critical results communication and documentation workflow	4.81818	5.83333	28.1061
127	Communication	Multidisciplinary conference tools	4.6	5.83333	26.8333
128	Communication	Anonymized mode for conferences	4.6	5.83333	26.8333
129	Communication	Critical results documentation visible to radiologists	4.54545	5.83333	26.5152
130	Communication	Presentation states for conferences	4.5	5.83333	26.25
131	Communication	Instant messager tool	4.5	5.83333	26.25
132	Communication	Ability to apply standard comments for critical results documentation	4.27273	5.83333	24.9242
133	Communication	Instant messager ability to share cases	4.18182	5.83333	24.3939
134	Communication	Consultation tools (e.g., screen sharing)	4	5.83333	23.3333
135	Communication	Automated notifications (e.g., new images added to a study; can’t dictate study)	4	5.83333	23.3333
136	Communication	shared conference worklists	4	5.83333	23.3333
137	Communication	Provider directory	3.90909	5.83333	22.803
138	Communication	Instant messager knows role/seat	3.75	5.83333	21.875
139	Communication	Instant messager maintains focus	3.75	5.83333	21.875
140	Communication	Instant messager group messages	3.66667	5.83333	21.3889
141	Communication	Instant messager clickable URLs	3.63636	5.83333	21.2121
142	Communication	Instant messager broadcast messages	3.36364	5.83333	19.6212
143	Communication	Instant messager ability to send cases with saved presentation state	3.36364	5.83333	19.6212
144	Communication	Instant messager favorite contacts	3.25	5.83333	18.9583
145	Communication	Instant messager read receipt	3.18182	5.83333	18.5606
146	Communication	Instant messager template messages	2.90909	5.83333	16.9697
147	Communication	Instant messager ability to save messages	2.58333	5.83333	15.0694
148	Communication	Instant messager emojis	2.45455	5.83333	14.3182
149	Communication	Instant messager character limit	2.45455	5.83333	14.3182
150	Administration and Support	DICOM sending	5	5.58333	27.9167
151	Administration and Support	DICOM routing	5	5.58333	27.9167
152	Administration and Support	DICOM routing rules	5	5.58333	27.9167
153	Administration and Support	Jailed studies/exceptions workflow with ability to view images and reason for failure explained	4.875	5.58333	27.2188
154	Administration and Support	Easy for onsite admins to add modalities/devices/destinations	4.85714	5.58333	27.119
155	Administration and Support	Worklist assignment to user groups	4.85714	5.58333	27.119
156	Administration and Support	In-house support	4.85714	5.58333	27.119
157	Administration and Support	System-level tools	4.83333	5.58333	26.9861
158	Administration and Support	Searchable admin tools	4.83333	5.58333	26.9861
159	Administration and Support	Ability to build worklists based on location, modality, reservations (and ability to override if needed)	4.83333	5.58333	26.9861
160	Administration and Support	Accessible configuration tools (not in XML or SQL)	4.8	5.58333	26.8
161	Administration and Support	Advanced QC tools - image/study/series manipulation	4.77778	5.58333	26.6759
162	Administration and Support	Order matching	4.75	5.58333	26.5208
163	Administration and Support	Realtime HL7 monitoring	4.75	5.58333	26.5208
164	Administration and Support	HL& morphing	4.75	5.58333	26.5208
165	Administration and Support	Provider management separate from LDAP	4.75	5.58333	26.5208
166	Administration and Support	Detailed audit trail inclusive of custom status	4.66667	5.58333	26.0556
167	Administration and Support	Automation of support/maintenence tasks	4.66667	5.58333	26.0556
168	Administration and Support	DICOM tag morphing	4.6	5.58333	25.6833
169	Administration and Support	Permissive study import (no order required for a study to be loaded)	4.5	5.58333	25.125
170	Administration and Support	Readable log files	4.5	5.58333	25.125
171	Administration and Support	Reporting tools	4.5	5.58333	25.125
172	Administration and Support	Database access	4.5	5.58333	25.125
173	Administration and Support	Ability to perform service restarts	4.42857	5.58333	24.7262
174	Administration and Support	HP Assignment	4.42857	5.58333	24.7262
175	Administration and Support	HP created for system level	4.42857	5.58333	24.7262
176	Administration and Support	Realtime DICOM monitoring	4.4	5.58333	24.5667
177	Administration and Support	Image parameter morphing	4.4	5.58333	24.5667
178	Administration and Support	Searchable DICOM tag viewer	4.375	5.58333	24.4271
179	Administration and Support	Hanging protocols (HP) management	4.33333	5.58333	24.1944
180	Administration and Support	User-group configuration inclusive of settings, permissions, tools, worklists, hanging protocols	4.25	5.58333	23.7292
181	Administration and Support	Virtual support	4.16667	5.58333	23.2639
182	Administration and Support	Templated user set-up	4.14286	5.58333	23.131
183	Administration and Support	Real-time data monitoring queues	4	5.58333	22.3333
184	Administration and Support	User set up - active directory	4	5.58333	22.3333
185	Administration and Support	Online context specific help/training	3.42857	5.58333	19.1429
186	Education	Teaching files personal/private	4.5	4.33333	19.5
187	Education	Image save (JPEG, TIFF)	4.36364	4.33333	18.9091
188	Education	Teaching files public	4.3	4.33333	18.6333
189	Education	Video save (cine) to AVI or GIF	4.1	4.33333	17.7667
190	Education	Searchable teaching files	4.1	4.33333	17.7667
191	Education	Teaching worklists	4	4.33333	17.3333
192	Education	Ability to modify teaching worklists	4	4.33333	17.3333
193	Education	Date of addition included in teaching file	3.8	4.33333	16.4667
194	Education	Ability to add anonymized normals	3.7	4.33333	16.0333
195	Education	Instant message to teaching worklist in PACS	3.4	4.33333	14.7333
196	Education	On-the-fly anonymization of patient (with link to patient jacket)	3.18182	4.33333	13.7879
197	Education	Creation of URLs to teaching worklists in PACS	3.1	4.33333	13.4333
198	Interoperability	Image routing	4.75	3.83333	18.2083
199	Interoperability	Permissive image ingestiion	4.75	3.83333	18.2083
200	Interoperability	Image sharing	4.6	3.83333	17.6333
201	Interoperability	Data in/out	4.6	3.83333	17.6333
202	Interoperability	CD/DVD/USB/File system creation workflow	4.57143	3.83333	17.5238
203	Interoperability	IHE profiles	4.5	3.83333	17.25
204	Interoperability	Enterprise imaging	4.33333	3.83333	16.6111
205	Interoperability	Web API	4.25	3.83333	16.2917
206	Interoperability	Creation of URLs to imaging study within PACS	4	3.83333	15.3333
207	Interoperability	XML	4	3.83333	15.3333
208	Interoperability	Artificial intelligence workflow integration	3.90909	3.83333	14.9848
209	Interoperability	XDS	3.75	3.83333	14.375
210	Interoperability	Artificial intelligence orchestration	3.72727	3.83333	14.2879
211	Technology	Ability to access internet on same computer	5	3.16667	15.8333
212	Technology	automated tag morphing	4.8	3.16667	15.2
213	Technology	Open API	4.75	3.16667	15.0417
214	Technology	Database access (Research, RadiologyCentral, eg)	4.54545	3.16667	14.3939
215	Technology	Server operating system (Windows > Linux)	4.5	3.16667	14.25
216	Technology	Streamlined deployment architecture	4.4	3.16667	13.9333
217	Technology	Prior studies always online	4.22222	3.16667	13.3704
218	Technology	Business continuity	4.2	3.16667	13.3
219	Technology	Virtual desktop support	4.14286	3.16667	13.119
220	Technology	Custom scripted tasks	3.85714	3.16667	12.2143
221	Technology	Pathway to cloud	3.625	3.16667	11.4792
222	Technology	Mobile support	3.5	3.16667	11.0833
223	Technology	Mac/Apple support	3	3.16667	9.5
224	Procurement/Implementation	Migration strategy inclusive of VNA	4.42857	1.5	6.64286
225	Procurement/Implementation	Regular access to engineers, developers, product management	4.36364	1.5	6.54545
226	Procurement/Implementation	Application roll-out	4.33333	1.5	6.5
227	Procurement/Implementation	Proactive vendor support	4.18182	1.5	6.27273
228	Procurement/Implementation	Onsite training for radiologists and technologists	4.16667	1.5	6.25
229	Procurement/Implementation	Total cost of ownership	4	1.5	6
230	Procurement/Implementation	Online/real-time support	4	1.5	6
231	Procurement/Implementation	Cost model	4	1.5	6
232	Procurement/Implementation	Visibility of submitted tickets	4	1.5	6
233	Procurement/Implementation	Project time line	3.88889	1.5	5.83333
234	Procurement/Implementation	Add-on costs/components	3.85714	1.5	5.78571
235	Procurement/Implementation	Migration cost	3.75	1.5	5.625
236	Procurement/Implementation	Support cost	3.75	1.5	5.625
